# Supplementary material for: The role of miRNAs 34a, 146a, 320a and 542 in the synergistic anticancer effects of methyl 2-(5-fluoro-2-hydroxyphenyl)-1H- benzo[d]imidazole-5-carboxylate (MBIC) with doxorubicin in breast cancer cells
Source: PeerJ. 2018 Sep 17;6:e5577. doi: 10.7717/peerj.5577 (PMC6147144; doi:10.7717/peerj.5577)
Supplement: Supplemental Information 1 — The raw data of original film, including protein development of Lamin B1 from cytosol fractions, GAPDH from nucleus fractions of MCF-7 and MDA-MB-231 cell lines. [file peerj-06-5577-s001.zip]

Archive with 12 entries (12 files):
- 12.jpg
- numbers.western blot data.pdf
- 1.jpg
- 2.jpg
- 3.jpg
- 4.jpg
- 5.jpg
- 6.jpg
- 7.jpg
- 8.jpg
- 9&11.jpg
- 10.jpg
