# Supplementary material for: The role of miRNAs 34a, 146a, 320a and 542 in the synergistic anticancer effects of methyl 2-(5-fluoro-2-hydroxyphenyl)-1H- benzo[d]imidazole-5-carboxylate (MBIC) with doxorubicin in breast cancer cells
Source: PeerJ. 2018 Sep 17;6:e5577. doi: 10.7717/peerj.5577 (PMC6147144; doi:10.7717/peerj.5577)
Supplement: Supplemental Information 5 [file peerj-06-5577-s005.xlsx]

## Sheet: Sheet1
MCF-7 cell-line			TARGET microRNA: microRNA-542											MCF-7 cell-line			Reference control: U6
MBIC monotherapy
	Ct1	Ct2	Ct3	Ct Mean	SD										Ct1	Ct2	Ct3	Ct Mean	SD
Untreated	21.53	21.49	21.89	21.6367	0.220303									Untreated	20.6	21.33	22.91	20.965	0.516188
T1	21.88	21.72	21.2	21.6	0.355528									T1	20.32	20.83	20.89	20.575	0.360624
T2	21.47	22.07	21.54	21.6933	0.328075									T2	20.81	20.67	21.19	20.74	0.0989949
T3	22.58	22.27	22.43	22.4267	0.155027									T3	20.98	22.28	21.31	21.63	0.919239
NTC	‒	‒	‒											NTC	‒	‒	‒
DOXO monotherapy
	Ct1	Ct2	Ct3	Ct Mean	SD										Ct1	Ct2	Ct3	Ct Mean	SD
Untreated	22.58	23.44	23.91	23.675	0.33234									Untreated	22.33	22.88	22.91	22.895	0.0212132
T1	23.06	23.16	22.85	23.005	0.219203									T1	22.26	22.34	22.51	22.425	0.120208
T2	23.06	23.16	22.85	23.005	0.219203									T2	22.75	22.64	22.9	22.77	0.183848
T3	22.97	22.62	22.84	22.73	0.155563									T3	22.66	22.54	22.53	22.535	0.00707107
NTC	‒	‒	‒											NTC	‒	‒	‒
MBIC+DOXO combination therapy
	Ct1	Ct2	Ct3	Ct Mean	SD										Ct1	Ct2	Ct3	Ct Mean	SD
Untreated	33.02	36.39	36.54	36.465	0.106066									Untreated	34.51	33.35	33.55	33.45	0.141421
T1	29.96	35.85		35.85	#DIV/0!									T1	33.39	32.83	32.76	32.795	0.0494975
T2	35.35	17.68		35.35	#DIV/0!									T2	35.86	33.93	33.93	33.93	0
T3	17.17	34.81	16.43	34.81	12.9966									T3	32.46	33.92	33.27	33.595	0.459619
NTC	‒	‒	‒											NTC	‒	‒	‒
Calculatin of ΔCT: Average CT of target microRNA-Average CT of Reference control:														Calculatin of ΔΔCT: ΔCT of treated - ΔCT of untreated:													Fold difference in target microRNA relative to untreated: 2 power-ΔΔCT
	ΔCT-MBIC	ΔCT-DOXO	ΔCT-COMBO				ΔCT-MBIC	ΔCT-DOXO	ΔCT-COMBO						ΔΔCT-MBIC	ΔΔCT-DOXO	ΔΔCT-COMBO				ΔΔCT-MBIC	ΔΔCT-DOXO	ΔΔCT-COMBO					2pΔΔCT-MBIC	2pΔΔCT-DOXO	2pΔΔCT-COMBO
Untreated	0.671667	0.78	3.015			Untreated	0		0					Untreated	0	0	0			Untreated	0		0				Untreated	1	1	1
T1	1.025	0.58	3.055			T1	0		0					T1	0.353333	-0.2	0.04			T1	0		0				T1	0.782773	1.1487	0.972655
T2	0.953333	0.235	1.42			T2	0		0					T2	0.281667	-0.545	-1.595			T2	0		0				T2	0.82264	1.45902	3.02095
T3	0.796667	0.195	1.215			T3	0		0					T3	0.125	-0.585	-1.8			T3	0		0				T3	0.917004	1.50004	3.4822
NTC	‒	‒	‒			NTC	‒	‒	‒					NTC	‒	‒	‒			NTC	‒	‒	‒				NTC	‒	‒	‒
