# Supplementary material for: The role of miRNAs 34a, 146a, 320a and 542 in the synergistic anticancer effects of methyl 2-(5-fluoro-2-hydroxyphenyl)-1H- benzo[d]imidazole-5-carboxylate (MBIC) with doxorubicin in breast cancer cells
Source: PeerJ. 2018 Sep 17;6:e5577. doi: 10.7717/peerj.5577 (PMC6147144; doi:10.7717/peerj.5577)
Supplement: Supplemental Information 7 [file peerj-06-5577-s007.xlsx]

## Sheet: Sheet1
MDA-MB-231 cell-line			TARGET microRNA: microRNA-34											MDA-MB-231 cell-line			Reference control: U6
MBIC monotherapy
	Ct1	Ct2	Ct3	Ct Mean	SD										Ct1	Ct2	Ct3	Ct Mean	SD
Untreated	30.91	30.24	31.01	30.72	0.418688									Untreated	30.76	30.28	29.77	30.52	0.339411
T1	31.63	30.09	28.14	29.9533	1.74901									T1	31.38	31.19	30.97	31.285	0.13435
T2	30.4	30.12	29.77	30.0967	0.315647									T2	30.34	29.87	30.59	30.105	0.33234
T3	29.77	28.91	29.9	29.5267	0.53799									T3	30.07	30.05	30.24	30.06	0.0141421
NTC	‒	‒	‒											NTC	‒	‒	‒
DOXO monotherapy
	Ct1	Ct2	Ct3	Ct Mean	SD										Ct1	Ct2	Ct3	Ct Mean	SD
Untreated	31.9	29.26	31.38	30.32	1.49907									Untreated	30.76	30.28	29.77	30.025	0.360624
T1	30.92	31.59	31.87	31.73	0.19799									T1	31.38	31.19	30.97	31.08	0.155563
T2	32.64	31.75	31.02	31.385	0.516188									T2	30.34	29.87	30.59	30.23	0.509117
T3	30.24	30.18	31.45	30.815	0.898026									T3	30.07	30.05	30.24	30.145	0.13435
NTC	‒	‒	‒											NTC	‒	‒	‒
MBIC+DOXO combination therapy
	Ct1	Ct2	Ct3	Ct Mean	SD										Ct1	Ct2	Ct3	Ct Mean	SD
Untreated	30.86	30.39	31.69	31.04	0.919239									Untreated	30.76	30.28	29.77	30.025	0.360624
T1	29.26	30.1	29.19	29.645	0.643467									T1	31.38	31.19	30.97	31.08	0.155563
T2	27.96	27.66	28.29	27.975	0.445477									T2	30.34	29.87	30.59	30.23	0.509117
T3	27.85	27.39	27.34	27.365	0.0353553									T3	30.07	30.05	30.24	30.145	0.13435
NTC	‒	‒	‒											NTC	‒	‒	‒
Calculatin of ΔCT: Average CT of target microRNA-Average CT of Reference control:														Calculatin of ΔΔCT: ΔCT of treated - ΔCT of untreated:													Fold difference in target microRNA relative to untreated: 2 power-ΔΔCT
	ΔCT-MBIC	ΔCT-DOXO	ΔCT-COMBO				ΔCT-MBIC	ΔCT-DOXO	ΔCT-COMBO						ΔΔCT-MBIC	ΔΔCT-DOXO	ΔΔCT-COMBO				ΔΔCT-MBIC	ΔΔCT-DOXO	ΔΔCT-COMBO					2pΔΔCT-MBIC	2pΔΔCT-DOXO	2pΔΔCT-COMBO
Untreated	0.2	0.295	1.015			Untreated	0		0					Untreated	0	0	0			Untreated	0		0				Untreated	1	1	1
T1	-1.33167	0.65	-1.435			T1	0		0					T1	-1.53167	0.355	-2.45			T1	0		0				T1	2.8912	0.78187	5.46416
T2	-0.00833333	1.155	-2.255			T2	0		0					T2	-0.208333	0.86	-3.27			T2	0		0				T2	1.15535	0.550953	9.64646
T3	-0.533333	0.67	-2.78			T3	0		0					T3	-0.733333	0.375	-3.795			T3	0		0				T3	1.66248	0.771105	13.8806
NTC	‒	‒	‒			NTC	‒	‒	‒					NTC	‒	‒	‒			NTC	‒	‒	‒				NTC	‒	‒	‒
