# Supplementary material for: The role of miRNAs 34a, 146a, 320a and 542 in the synergistic anticancer effects of methyl 2-(5-fluoro-2-hydroxyphenyl)-1H- benzo[d]imidazole-5-carboxylate (MBIC) with doxorubicin in breast cancer cells
Source: PeerJ. 2018 Sep 17;6:e5577. doi: 10.7717/peerj.5577 (PMC6147144; doi:10.7717/peerj.5577)
Supplement: Supplemental Information 8 [file peerj-06-5577-s008.xlsx]

## Sheet: Sheet1
MDA-MB-231			TARGET microRNA: microRNA-146											MDA-MB-231			Reference control: U6
MBIC monotherapy
	Ct1	Ct2	Ct3	Ct Mean	SD										Ct1	Ct2	Ct3	Ct Mean	SD
Untreated	24.52	23.87	23.96	24.1167	0.352184									Untreated	23.39	23.41	23.04	23.28	0.0141421
T1	23.19	23.43	23.34	23.32	0.121244									T1	23.58	23.36	23.37	23.4367	0.155563
T2	22.61	22.38	23.06	22.6833	0.345881									T2	23.92	23.55	23.51	23.66	0.26163
T3	22.01	22.15	22.89	22.35	0.472864									T3	23.62	23.51	23.37	23.5	0.0777817
NTC	‒	‒	‒											NTC	‒	‒	‒
DOXO monotherapy
	Ct1	Ct2	Ct3	Ct Mean	SD										Ct1	Ct2	Ct3	Ct Mean	SD
Untreated	21.02	20.11	20.7	20.61	0.417193									Untreated	23.39	23.41	23.04	23.28	0.26163
T1	20.98	20.09	20.82	20.63	0.516188									T1	23.58	23.36	23.37	23.4367	0.00707107
T2	19.63	20.45	20.78	20.2867	0.233345									T2	23.92	23.55	23.51	23.66	0.0282843
T3	19.34	20.02	20.15	19.8367	0.0919239									T3	23.62	23.51	23.37	23.5	0.0989949
NTC	‒	‒	‒											NTC	‒	‒	‒
MBIC+DOXO combination therapy
	Ct1	Ct2	Ct3	Ct Mean	SD		Ct1	Ct2	Ct3	Ct Mean	SD				Ct1	Ct2	Ct3	Ct Mean	SD		Ct1	Ct2	Ct3	Ct Mean	SD
Untreated	21.01	21.97	21.87	21.6167	0.0707107	Untreated	29.69		31.91	29.69	#DIV/0!			Untreated	17.87	17.36	17.86	17.6967	0.353553	Untreated	27.29	29.65	27.34	28.0933	1.63342
T1	21	21.28	21.85	21.3767	0.403051	T1	14.09	12.22	26.39	26.39	10.0197			T1	18.03	18.27	17.49	17.93	0.551543	T1	27.47	32.29	27.84	29.2	3.14663
T2	19.74	20.27	20.02	20.01	0.176777	T2	20.21	9.04	10.49	20.21	1.0253			T2	17.02	16.59	16.5	16.7033	0.0636396	T2	25.6	30.11	28.87	28.1933	0.876812
T3	15.86	19.86	18.63	18.1167	0.869741	T3	10.12	19.59		19.59	#DIV/0!			T3	16.23	16.45	17.83	16.8367	0.975807	T3	25.52	28.02	27.8	27.1133	0.155563
NTC	‒	‒	‒			NTC	‒	‒	‒					NTC	‒	‒	‒			NTC	‒	‒	‒
Calculatin of ΔCT: Average CT of target microRNA-Average CT of Reference control:														Calculatin of ΔΔCT: ΔCT of treated - ΔCT of untreated:													Fold difference in target microRNA relative to untreated: 2 power-ΔΔCT
	ΔCT-MBIC	ΔCT-DOXO	ΔCT-COMBO				ΔCT-MBIC	ΔCT-DOXO	ΔCT-COMBO						ΔΔCT-MBIC	ΔΔCT-DOXO	ΔΔCT-COMBO				ΔΔCT-MBIC	ΔΔCT-DOXO	ΔΔCT-COMBO					2pΔΔCT-MBIC	2pΔΔCT-DOXO	2pΔΔCT-COMBO
Untreated	0.836667	-2.67	3.92			Untreated	0		1.59667					Untreated	0	0	0			Untreated	0		0				Untreated	1	1	1
T1	-0.116667	-2.80667	3.44667			T1	0		-2.81					T1	-0.953333	-0.136667	-0.473333			T1	0		-4.40667				T1	1.93634	1.09936	1.38831
T2	-0.976667	-3.37333	3.30667			T2	0		-7.98333					T2	-1.81333	-0.703333	-0.613333			T2	0		-9.58				T2	3.51453	1.62826	1.52979
T3	-1.15	-3.66333	1.28			T3	0		-7.52333					T3	-1.98667	-0.993333	-2.64			T3	0		-9.12				T3	3.9632	1.99078	6.23332
NTC	‒	‒	‒			NTC	‒	‒	‒					NTC	‒	‒	‒			NTC	‒	‒	‒				NTC	‒	‒	‒
																											Untreated			1
																											T1			21.2099
																											T2			765.363
																											T3			556.408
																											NTC	‒	‒	‒
