# Supplementary material for: The role of miRNAs 34a, 146a, 320a and 542 in the synergistic anticancer effects of methyl 2-(5-fluoro-2-hydroxyphenyl)-1H- benzo[d]imidazole-5-carboxylate (MBIC) with doxorubicin in breast cancer cells
Source: PeerJ. 2018 Sep 17;6:e5577. doi: 10.7717/peerj.5577 (PMC6147144; doi:10.7717/peerj.5577)
Supplement: Supplemental Information 10 [file peerj-06-5577-s010.xlsx]

## Sheet: Sheet1
MDA-MB-231			TARGET microRNA: microRNA-542											MDA-MB-231			Reference control: U6
MBIC monotherapy
	Ct1	Ct2	Ct3	Ct Mean	SD										Ct1	Ct2	Ct3	Ct Mean	SD
Untreated	20	20.21	20.44	20	0.220076									Untreated	23.39	23.41	23.04	23.28	0.0141421
T1	20.59	20.13	20.41	20.13	0.231805									T1	23.58	23.36	23.37	23.4367	0.155563
T2	20.03	20.59	20.41	20.59	0.28589									T2	23.92	23.55	23.51	23.66	0.26163
T3	21.7	20.62	20.24	20.8533	0.757452									T3	23.62	23.51	23.37	23.5	0.0777817
NTC	‒	‒	‒											NTC	‒	‒	‒
DOXO monotherapy
	Ct1	Ct2	Ct3	Ct Mean	SD										Ct1	Ct2	Ct3	Ct Mean	SD
Untreated	21.84	21.7	22.07	21.87	0.26163									Untreated	23.39	23.41	23.04	23.28	0.26163
T1	22.29	21.97	21.93	22.0633	0.0282843									T1	23.58	23.36	23.37	23.4367	0.00707107
T2	22.76	22.01	22.01	22.26	0									T2	23.92	23.55	23.51	23.66	0.0282843
T3	22.27	22.13	22.01	22.1367	0.0848528									T3	23.62	23.51	23.37	23.5	0.0989949
NTC	‒	‒	‒											NTC	‒	‒	‒
MBIC+DOXO combination therapy
	Ct1	Ct2	Ct3	Ct Mean	SD										Ct1	Ct2	Ct3	Ct Mean	SD
Untreated	22.93	22.38	22.86	22.7233	0.339411									Untreated	17.87	17.35	17.86	17.6933	0.360624
T1	22.22	21.98	22.12	22.1067	0.0989949									T1	18.03	18.27	17.49	17.93	0.551543
T2	20.73	20.65	20.25	20.5433	0.282843									T2	17.02	16.59	15.5	16.37	0.770746
T3	19.31	19.93	21.13	20.1233	0.848528									T3	16.23	16.45	15.83	16.17	0.438406
NTC	‒	‒	‒											NTC	‒	‒	‒
Calculatin of ΔCT: Average CT of target microRNA-Average CT of Reference control:														Calculatin of ΔΔCT: ΔCT of treated - ΔCT of untreated:													Fold difference in target microRNA relative to untreated: 2 power-ΔΔCT
	ΔCT-MBIC	ΔCT-DOXO	ΔCT-COMBO				ΔCT-MBIC	ΔCT-DOXO	ΔCT-COMBO						ΔΔCT-MBIC	ΔΔCT-DOXO	ΔΔCT-COMBO				ΔΔCT-MBIC	ΔΔCT-DOXO	ΔΔCT-COMBO					2pΔΔCT-MBIC	2pΔΔCT-DOXO	2pΔΔCT-COMBO
Untreated	-3.28	-1.41	5.03			Untreated	0	-23.28	0					Untreated	0	0	0			Untreated	0	0	0				Untreated	1	1	1
T1	-3.30667	-1.37333	4.17667			T1	0	-23.4367	0					T1	-0.0266667	0.0366667	-0.853333			T1	0	-0.156667	0				T1	1.01866	0.974905	1.80667
T2	-3.07	-1.4	4.17333			T2	0	-23.66	0					T2	0.21	0.01	-0.856667			T2	0	-0.38	0				T2	0.864537	0.993092	1.81085
T3	-2.64667	-1.36333	3.95333			T3	0	-23.5	0					T3	0.633333	0.0466667	-1.07667			T3	0	-0.22	0				T3	0.644685	0.968171	2.10916
NTC	‒	‒	‒			NTC	‒	‒	‒					NTC	‒	‒	‒			NTC	‒	‒	‒				NTC	‒	‒	‒
